# Supplementary material for: IL-22 initiates an IL-18-dependent epithelial response circuit to enforce intestinal host defence
Source: Nat Commun. 2022 Feb 15;13:874. doi: 10.1038/s41467-022-28478-3 (PMC8847568; doi:10.1038/s41467-022-28478-3)
Supplement: Supplementary file 4 — Source Data [file 41467_2022_28478_MOESM4_ESM.xlsx]

## Sheet: Figure 1a
Figure 1a
	Active Caspase-3 (%)
	AIEC-d0 (n=7)							AIEC-d3 (n=8)								AIEC-d6 (n=9)
	6.51	8.55	6.73	5.95	5.46	5.36	5.39	10.8	12	10.5	8.13	13.1	14.1	11.3	12.1	11	19.1	15.5	20.1	19.5	31.8	23.1	22.2	20.4
	Median
	5.95							11.65								20.1

## Sheet: Figure 1b
Figure 1b

## Sheet: Figure 1c
Figure 1c
	CD24-/low Ki67+ crypts (%)
	AIEC-d0 (n=7)							AIEC-d3 (n=8)								AIEC-d6 (n=9)
	26.7	26.8	27.2	24.9	19.7	22.4	21.5	33.8	30.8	29.5	32.4	30.2	30.1	35.6	29.4	32.3	29.8	27.1	32.4	34	25.7	27.5	28.6	38.5
	Median
	24.9							30.5								29.8

## Sheet: Figure 1d
Figure 1d
	CD24-/low Lgr5+ stem cells (%)
	AIEC-d0 (n=7)							AIEC-d3 (n=8)								AIEC-d6 (n=9)
	17.5	19.6	15.8	14.8	14.7	13.2	13.8	27.8	23.3	28.7	22.1	14.6	16.7	21.6	22.2	18.5	23.3	19.5	42.3	40.8	27.4	29.5	21.5	27
	Median
	14.8							22.15								27

## Sheet: Figure 1e
Figure 1e
		(mRNA level / L32) x10^6
		AIEC-d0 (n=7)							AIEC-d3 (n=8)								AIEC-d6 (n=9)
	Lgr5	20180.8	20200.8	23122	21881.4	22370.8	16783.5	17696.8	28686	29264.5	39568.6	29472.3	36405.7	24915.6	23055.4	25105	21999.2	25774.6	19358.4	25784.3	30867.8	22905.3	29260.6	24256.4	28064.4
	Ascl2	322.629	333.56	338.033	487.69	415.157	377.861	545.047	1159.59	2038.12	1018.46	822.141	796.066	799.843	592.181	519.016	182.734	266.199	260.479	566.597	680.959	705.316	539.03	259.974	489.175
	Olfm4	738056	826750	695340	496326	586209	555501	446838	991623	971658	1178457	859482	890913	706675	752918	784468	704488	880597	536458	954620	814386	896828	658828	834683	845012
		Median
	Lgr5	20200.8							28975.3								25774.6
	Ascl2	377.861							810.992								489.175
	Olfm4	586209							875198								834683

## Sheet: Figure 1f
Figure 1f

## Sheet: Figure 1g
Figure 1g
	CD24+ Lysozyme+ Paneth cells (PC %)
	AIEC-d0 (n=7)							AIEC-d3 (n=8)								AIEC-d6 (n=9)
	4.51	5.6	4.59	4.09	4.97	5.29	6.88	5.15	6.45	8.57	8.19	6.11	5.99	7.02	6.43	5.56	7.38	7.95	8.27	7.15	6.02	7.78	7.96	8.49
	Median
	4.97							6.44								7.78

## Sheet: Figure 1h
Figure 1h
		(mRNA level / L32) x10^6
		AIEC-d0 (n=7)							AIEC-d3 (n=8)
	Lysozyme	2349089	3501201	2992985	2685697	3022902	2637379	2211006	4617980	4208130	5423636	5607335	5476372	3496474	3505254	3169522
	Cryptdin	1.45656e+08	1.48014e+08	1.5059e+08	122468175	1.33754e+08	1.08619e+08	1.03403e+08	1.87761e+08	1.71313e+08	2.19388e+08	2.44518e+08	2.46912e+08	1.58377e+08	1.49338e+08	1.47835e+08
		Median
	Lysozyme	2685697							4413055
	Cryptdin	1.33754e+08							1.79537e+08

## Sheet: Figure 1i
Figure 1i
		Log10 (AIEC CFU/g)
		WT (n=5)					Defa6+Rosa-DTA (n=5)
	feces	6.55627	6.0651	6.53097	6.62998	6.66431	6.93345	8.43652	7.47288	7.00015	6.89633
	ileum	3.81334	3.70465	3.371	3.46155	3.01025	4.57398	4.8115	4.77547	4.3807	4.09864
	cecum	4.19116	3.1986	3.61726	4.00966	3.70598	5.90775	6.06208	5.36704	5.37862	5.34795
	colon	4.09031	3.42876	2.96752	4.07486	3.75992	5.63978	5.66394	5.26424	5.0348	4.95625
		Median
	feces	6.55627					7.00015
	ileum	3.46155					4.57398
	cecum	3.70598					5.37862
	colon	3.75992					5.26424

## Sheet: Figure 2a
Figure 2a
	IL-22 mRNA
	(mRNA level / L32) x10^6
	AIEC-d0 (n=5)					AIEC-d3 (n=5)					AIEC-d6 (n=5)
	28777.9	24881.4	20678.5	33612.2	25176.5	78889.7	74856.3	89539.1	85561.9	86258.9	56741.9	62410.2	58157.8	62073.7	61069
	Median
	25176.5					85561.9					61069
	IL-22 protein
	(pg/ml / 100mg tissue)
	AIEC-d0 (n=12)												AIEC-d3 (n=6)						AIEC-d6 (n=6)
	33.8833	33.774	38.4255	38.5305	36.2523	40.1303	41.6589	33.9133	23.4679	28.7089	35.4649	30.6794	84.8139	73.77	74.709	69.31	76.9604	75.0886	49.2367	42.4166	57.1459	49.7116	43.5284	43.3333
	Median
	34.6891												74.8988						46.3826

[truncated: 80 more sheets: Figure 2c, Figure 2d, Figure 2e, Figure 2f, Figure 2g, Figure 2i, Figure 3a, Figure 3b, Figure 3c, Figure 3d, Figure 3e, Figure 3f, Figure 3g, Figure 3h, Figure 4a, Figure 4b, Figure 4c, Figure 4d, Figure 4e, Figure 4g …]
